# Supplementary material for: The Spectrum of the Deficiency of Adenosine Deaminase 2: An Observational Analysis of a 60 Patient Cohort
Source: Front Immunol. 2022 Jan 10;12:811473. doi: 10.3389/fimmu.2021.811473 (PMC8790931; doi:10.3389/fimmu.2021.811473)
Supplement: Supplementary Table 2 — Comprehensive immune phenotyping of DADA2 patients. [file Table_2.xlsx]

## Sheet: Sheet1
Patient ID	Mutation	Initial IgG	Follow-up IgG	IgG Normal range for Age	Initial IgM	Follow-up IgM	IgM Normal range for Age	Initial IgA	Follow-up IgA	IgA Normal range for age		Specific Antibody response defect	CD3+	CD3+/CD4+	CD3+/CD8+	CD4+/ CD62L+/ CD45RA+	CD3+/CD4+/ CD62L-/ CD45RA-	CD3+/CD4+/ CD62L+/ CD45RA-	CD20+	CD20+/ CD10+	CD20/IgM+/CD10+	CD20/ CD38+/ CD10+	CD20+/ CD27+	CD20/ CD27+/ IgM+	CD20+/ CD27+/IgM-	CD19/CD21low/ CD38low	NK cells
													T cells	CD4 T cells	CD8 T cells	Naïve T cells	Effector memory T cells	Central memory T cells	B cells	Immature/ transitional B cells	Immature/ transitional B cells	Transitional B cells	Memory B cells	Unswitched memory B cells	Class switched Memory B cells	Autoimmune B cells	NK Cells
30	L188P/W501R	896	975	700-1600	46	28	40-230	122	122	70-400		Adequate antibody response	1145	670	426	235	73	351	39↓	8↓	1↓	1↓	9↓	6↓	1↓	3	118↓
22	G47A/R169Q	743	671	700-1600	25	26	40-230	35	46	70-400		Protective Tetanus, Diphtheria, Rubella. Pneumococcal & Hib inadequate	1320	676	598	312	90	69	18↓	0↓	1↓	1↓	1↓	0↓	1↓	0↓	57↓
4	H112Q/R169Q	on IVIG	on IVIG	700-1600	18	20	40-230	44	29	70-400		On IVIG	752	511	202	247	51	212	21↓	2↓	1↓	1↓	3↓	2↓	0↓	2	53↓
11	K55 del/N370K	on IVIG	443	549-1584	40	15	23-259	18	13	61-348		On IVIG	660↓	467	146↓	180	60	225	7↓	4↓	2↓	2↓	1↓	0↓	0↓	0	45↓
34	H112Q/R169Q	on IVIG	492	700-1600	6	42	40-230	20	5	70-400		On IVIG	557↓	185↓	310	46↓	33↓	11	38↓	8↓	1↓	1↓	3↓	7↓	1↓	1	26↓
56	G358R/G358R	628		700-1600	23		40-230	27		70-400		Incompletely immunized	547↓	406	126↓	299	12↓	95	12↓	1↓	1↓	1↓	2↓	1↓	1↓	1	40↓
31	L188P/W501R	672	683	700-1600	47	33	40-230	21	22	70-400		Pneumococcal inadequate	235↓	149	73↓	33↓	34↓	20↓	31↓	3↓	1↓	1↓	11↓	4↓	1↓	4	114↓
55	R169Q/c.271 del(H911*fs12)	on IVIG		549-1584	<5		23-259	73		61-348		Not tested	1133	725	378	395	58↓	20	73↓	8	0↓	0↓	15↓	7	4↓	1	116↓
40	R169Q/R169Q	on IVIG	on IVIG	453-916	<5	<5	19-146	<5	<5	20-100		On IVIG	3652	2503↑	999↑	2237↑	22↓	0↓	300	83	56	56	11↓	6	0↓	0↓	1576↑
32	G47A/Y453C	on IVIG	on IVIG	504-1465	<21	9	24-210	18	19	27-195		On IVIG	296↓	194↓	87↓	210	19↓	97↓	140	49	28	30	1↓	1	0↓	0↓	20↓
37	G47A/H112Q	on IVIG	on IVIG	700-1600	29	55	40-230	55	86	70-400		On IVIG	458↓	321↓	120↓	94↓	24↓	1↓	137	58	48	48	1↓	1↓	1↓	0↓	106↓
7	R169Q/W204C	542	465	572-1474	9	20	32-208	27	27	34-305		not immunized	1664	899	580	656	36↓	132↓	301	167	120	114	20	16	4	4	274
39	R169Q/28kb deletion	325	on IVIG	572-1474	31	<5	34-305	31	13	34-305		On IVIG	725	460	219	287	43	111↓	98		33		2↓				120↓
53	R169Q/R169Q	468	613	504-1465	17	89	24-210	11	12	27-195		Adequate antibody response	807	517	239	396	16↓	104↓	98	32	15	16	6↓	6	0↓	1	104↓
15	Y453C/c.-47+2T>C	664	1046	716-1711	6	12	15-188	30	122	47-249		Adequate antibody response	954	655	246	391	34↓	0↓	92	32	16	16	3↓	1↓	1↓	0↓	219
18	A109D/Y453C	504	1164	642-1730	40	47	34-342	43	226	90-499		Adequate antibody response	799	504	224	314	25↓	144↓	302	99	46	46	10↓	8	2↓	1	154
5	R169Q/G47W	646	910	716-1711	26	43	15-188	50	74	47-249		Adequate antibody response	983	682	228	482	36↓	160↓	309	164	64	64	14	4↓	3↓	1	102
16	Y453C/c.-47+2T>C	706	670	700-1600	11	28	40-230	134	159	70-400		Adequate antibody response	766	481	230	255	24↓	10↓	80	11	5	5	5↓	8	3↓	1	132
14	A357T/G358R	682	736	572-1474	30	57	32-208	66	228	34-305		Protective Tetanus, Diphtheria, Hib. Pneumococcal & Rubeola inadequate	2427	1429	650	1165↑	22↓	22↓	528↑	188	100	97	25	16	6↓	13	173
24	G47R/G358R	1081	992	698-1560	49	53	31-180	99	125	53-204		Protective Tetanus, Diphtheria & Rubella. Inadequate Pneumococcal & Hib	1357	577	562	348	35↓	160↓	169	47	17	19	14	9	5↓	3	58↓
54	R169Q/R169Q	937		572-1474	25		32-208	74		34-305		Adequate antibody response	1455	860	472	680	28↓	147↓	204	42	45	43	30	21	4↓	2	234
47	G47A/R169Q	328	on IVIG	700-1600	35	48	40-230	11	11	70-400		On IVIG	1876	858	919↑	201	185	453	1005↑	440	175	175	10↓	3↓	0↓	6	297
6	R169Q/R169Q	539	786	700-1600	20	15	40-230	67	51	70-400		On IVIG	681↓	422	221	143	45	233	141	38	21	21	4↓	2↓	1↓	0↓	67↓
21	G47A/G47A	672	774	700-1600	28	38	40-230	178	282	70-400		Protective Rubella, Hib, Tetanus, Diphtheria. Pneumococcal inadequate	1624	1022	453	354	99	568	238	46	24	26	10↓	4↓	6↓	2	131
10	K55 del/N370K	587	780	759-1550	42	44	35-239	63	75	58-359		Protective Tetanus, Diphtheria, Pneumococcal. Hib inadequate	2210	1371↑	615	897↑	113	55	239	28	28	28	8↓	5↓	0↓	0↓	60↓
41	F355L/E328K	1116	948	700-1600	63	84	40-230	143	119	70-40		Adequate antibody response except inadequate Rubeola	1340	500	675	291	26↓	182	151	24	12	12	7↓	5↓	2↓	3	212
50	R312*/c.973-2A>G	on IVIG		698-1560	<5		31-180	22		53-204		On IVIG	2312	1318	919↑	919	34↓	350	282	8↓	5	3↓	16	8	3↓	3	26↓
51	R312*/c.973-2A>G	532		716-1711	17		15-188	44		47-249		Adequate antibody response	1232	780	380	448	39↓	279	250	31	28	28	16	8	3↓	3	65↓
4	R169Q/G47W	1021	573	549-1584	149	32	23-259	77	64	61-348		Adequate antibody response	2110	1239	714	820	41↓	360	339↑	85	36	36	26	18	5↓	5	116↓
20	M1T/I93T	692	on IVIG	700-1600	6	6	40-230	9	<5	70-400		On IVIG	828	382	406		51	213	0↓								34↓
25	G47R/G358R	807	1269	759-1550	95	113	35-239	117	199	58-1550		Adequate antibody response	1679	934	512	657	43	228	253	35	12	12	12	10	4↓	3	104↓
26	H112Q/del exon 7	883	179	504-1465	60	<5	24-210	88	<5	27-195		Adequate antibody response	1698	617	885↑	207	14↓	191↑	225	68	9	8	18	9	2↓	2	347
23	R34W/T360A	1113	1179	572-1474	28	28	32-208	165	116	34-305		Protective Tetanus, Diphtheria, Hib. Pneumococcal inadequate	1463	773	397	577	23↓	40	345↑	125	59	59	23	13	8	6	286
45	H112Q/R34 W	1449	2735	700-1600	113	240	40-230	212	223	70-400		Adequate antibody response	804	516	276				115								27↓
46	R 48G/P251L	1079	1200	700-1600	56	53	40-230	449	521	70-400		Adequate antibody response	1624	819	581	448	43	328	209	47	14	14	18	8	8	4	125↓
17	Y453C/c.-47+2T>C	974	777	700-1600	39	28	40-230	246	186	70-400		Adequate antibody response	784	562	194	207	55	27	120	32	15	17	23	13	8	2	239
49	G47R/G47R	1527	1303	700-1600	72	30	40-230	396	347	70-400		Adequate antibody response	950	614	310				139								149
1	G47R/G47R	917	1016	759-1550	41	62	35-239	176	127	58-359		Not tested
28	Dup exon 7/Dup exon 7	299		504-1465	28		24-210	42		27-195		Adequate antibody response
36	L351Q/L351Q	269		453-916	21		19-146	22		20-100		Adequate tetanus. Inadequate Hib & Pneumococcal	2006	1305	605	995	8↓	13↓	449↑	48	5	8	10↓	5	3↓	8	68↓
2	R169Q /Y453C	417	on IVIG	504-1465	13	41	24-210	57	178	27-195		On IVIG	2100	1146	773	136	103	319	861↑	466↑	166↑	166↑	28	16	6↓	0↓	163
8	G47R/T129P	868	1302	453-916	16	35	19-146	112	192	20-100		Protective Tetanus, Diphtheria, Hib. Pneumococcal inadequate	2464	956	748	481	72	325	491↑	208↑	107↑	110↑	52	23	23	10	289
3	T129P/13.5 kb del	954	1105	504-1465	54	41	24-210	66	70	27-195		Adequate antibody response	984	664	257	525	16↓	8↓	382↑	129↑	71↑	71↑	22	14	2↓	20↑	600
9	G47R/T129P	350	965	504-1465	44	69	24-210	16	214	27-195		Protective Tetanus, Diphtheria, Hib. Pneumococcal inadequate	2480	1129	795	704	47	293	711↑	239↑	148↑	148↑	54	30	27	10	182
38	E244A/P425A	650	1048	572-1474	103	125	32-208	76	119	34-305		Adequate antibody response	2039	1204	634	772	26↓	164	579↑	210↑	75↑	78↑	81↑	37	29	14	259
48	G47A/c.973-2A>G	1194	873	453-916	43	91	19-146	35	44	20-100		Adequate for tetanus. Inadequate for Diphtheria & Hib	4445	3319	852	2790↑	20↓	509	2947↑	1606↑	881↑	881↑	98↑	49	20	10	2379↑
52	G47R/G47R	936		453-916	141		19-146	73		20-100		Adequate antibody response	5347	3547↑	1309↑	2704↑	86	749↑	2902↑	1119↑	241↑	241↑	172↑	103↑	43	34↑	387
43	G47R/G47R	1060		698-1560	45		31-180	245		53-204		Adequate Pneumococcal & Hib. Inadequate Diphtheria & Rubella	2237	1374	663	751	126	75	918↑	398↑	224↑	228↑	88↑	27	27	24↑	245
33	R306X/G383S	526		572-1474	52		32-208	67		34-305		Adequate antibody response	1725	1065	464	718	44	28	315	168↑	119↑	121↑	63	47	17	8	720
57	W209C/W209C	948		716-1711	34		15-188	183		47-249		Adequate antibody response	1955	1021	755	487	141	66	559↑	85↑	77↑	77	32	11	13	3	146
42	R169Q/A357T	910	883	504-1465	53	87	24-210	80	126	27-195		Adequate antibody response	3131	1530	1068↑	1068↑	55	301	349	99	62↑	62	40	22	15	7	184
44	F178S/F178S	945		698-1560	192		31-180	93		53-204		All vaccine titers inadequate	4149	712	3164↑				117								69↓
13	G47R/P435A	1457	2018	716-1711	30	54	15-188	325	356	47-249		Adequate antibody response	2362	996	1178↑	573	92	325	233	63	29	29	23	8	14	3	294
58	R169Q/T360A	1299			21			5				Not tested
12	V458D/c.973-2A>G	1763		700-1600	71		40-230	219		70-400		Not tested
19	G47R/G47R	631		572-1474	27		32-208	37		34-305		Not tested
27	Dup exon 7/Dup exon 7	508		700-1600	34		40-230	67		70-400		Tetanus, Diphtheria, Hib, Rubella adequte. Pneumococcal inadequate
29	Dup exon 7/Dup exon 7	312		453-916	9		19-146	16		20-100		Tetanus, Diphtheria, Rubella adequate. Hib and Pneumococcal inadequate.
